# Supplementary material for: CC Genotype of GNAS c.393C>T (rs7121) Polymorphism Has a Protective Effect against Development of BK Viremia and BKV-Associated Nephropathy after Renal Transplant
Source: Pathogens. 2022 Oct 1;11(10):1138. doi: 10.3390/pathogens11101138 (PMC9609707; doi:10.3390/pathogens11101138)
Supplement: Supplementary file 1 [file pathogens-11-01138-s001.zip]

Archive with 1 entries (1 files):
- pathogens-1905317-supplementary.pdf
